# Supplementary material for: Headline indicators for monitoring the performance of health systems: findings from the european Health Systems_Indicator (euHS_I) survey
Source: Arch Public Health. 2018 Jun 28;76:32. doi: 10.1186/s13690-018-0278-0 (PMC6022696; doi:10.1186/s13690-018-0278-0)
Supplement: Supplementary file 1 — List of excluded rather country-specific indicators. (XLSX 26 kb) [file 13690_2018_278_MOESM1_ESM.xlsx]

## Sheet: Source key
Source key
Key		Full Reference
A	A	European Commission
	1	ECHI	EC, ECHI - European Core Health Indicators (2016) http://ec.europa.eu/health/indicators/echi/list/index_en.htm
	2	ECHO	ECHO, European Collaboration for Healthcare Optimization (2014) Zaragoza (Spain): Instituto Aragonés de Ciencias de la Salud- Instituto Investigación Sanitaria Aragón; c2011. ECHO consortium. Handbook on methodology; 2014 Apr 27; from: http://www.echo-health.eu/handbook/CV_CID.html
	3	Eckfeldt et al. 2014 (DG-ECFIN)	Eckefeldt P, Schwierz C, Giamboni L, Aarnout M & Carone G (2014) Identifying fiscal sustainability challenges in the areas of pension, health care and long-term care policies - European Commission Occasional Papers (Vol. 201). Brussels: European Economy, from http://ec.europa.eu/economy_finance/publications/occasional_paper/2014/pdf/ocp201_en.pdf
	4	ESIF for Health 2015	ESIF, European Structural and Investment Funds (2015) Technical Toolkit: Set of indicators useful for the final evaluation of actions, developed under the project “Provision of support for the effective use of European Structural and Investment (ESI) Funds for health investments”, http://www.esifforhealth.eu/pdf/WP3%283%29_Indicators_FINAL_20150211.pdf
	5	EU Semester thematic fiche Health 2015 (DG-ECFIN)	EC, Europe 2020 (2015) European Semester Thematic Fiche: Health and Health Systems, from http://ec.europa.eu/europe2020/pdf/themes/2015/health-and-health-systems.pdf
	6	EuroHope	Häkkinen U, Iversen T, Peltola M, Rehnberg C, Seppälä T and On Behalf of the EuroHOPE Study Group (2015) Towards Explaining International Differences in Health Care Performance: Results of the EuroHOPE Project, Health Econ., doi: 10.1002/hec.3282. Iversen T, Aas E, Rosenqvist G & Häkkinen U (2015) Comparative Analysis of Treatment Costs in EUROHOPE. Health Econ., 24: 5–22. doi: 10.1002/hec.3262.
	7	Eurostat - Quality of Life	Eurostat. (2015). Quality of life - Facts and views. Retrieved from http://ec.europa.eu/eurostat/documents/3217494/6856423/KS-05-14-073-EN-N/742aee45-4085-4dac-9e2e-9ed7e9501f23 http://ec.europa.eu/eurostat/cache/infographs/qol/index_en.html
	8	Eurostat - SDI	Eurostat (2015) Sustainable development indicators, from http://ec.europa.eu/eurostat/web/sdi/indicators
	9	European Pillar of Social Rights (DG EMPL)	European Commission (2016) Key economic, employment and social trends behind a European Pillar of Social Rights, Commission Staff Working Document, SWD(2016) 51 final, available from: http://eur-lex.europa.eu/legal-content/EN/TXT/PDF/?uri=CELEX:52016SC0051&from=EN
	41	Europeristat	Euro-Peristat. (2012). Euro-Peristat project - Better statistics for better health for pregnant women and their babies. Retrieved from http://www.europeristat.com/
	42	EuroSafe	EuroSafe. (2016). European Association for Injury Prevention and Safety Promotion (EuroSafe). Retrieved from http://www.eurosafe.eu.com/
	10	EU Youth Health 2015 (DG EAC)	European Commission (2011). Commission Staff Working Document on EU indicators in the field of youth. SEC(2011) 401 final. Retrieved from http://ec.europa.eu/youth/library/publications/indicator-dashboard_en.pdf European Commission (2015). Youth monitor - European Commission. Retrieved from http://ec.europa.eu/youth/dashboard/index_en.htm
	11	EXPH 2014	EXPH, EXpert Panel on effective ways of investing in Health (2014) Definition and Endorsement of Criteria to Identify Priority Areas When Assessing the Performance of Health Systems, 27 February 2014, from http://ec.europa.eu/health/expert_panel/opinions/docs/002_criteriaperformancehealthsystems_en.pdf .
	12	JAF Health (DG EMPL)	EC, Social Protection Committee Indicators Sub-group (2013) Developing an assessment framework in the area of health based on the Joint Assessment Framework methodology: final report to the SPC on the first stage of implementation, Brussels, 19 November 2013. EC, Social Protection Committee Indicators Sub-group (2015) Progress report on the review of the Joint Assessment Framework in the area of …
	13	EC-MACELI 2014	European Commission (2014). Comparative efficiency of health systems, corrected for selected lifestyle factors. Retrieved from http://ec.europa.eu/health/systems_performance_assessment/docs/2015_maceli_report_en.pdf
	14	Medeiros & Schwierz 2015 (DG-ECFIN)	Medeiros J & Schwierz C (2015) Efficiency estimates of health care systems - European Commission Economic Papers (Vol. 549). Brussels: European Economy, from http://ec.europa.eu/economy_finance/publications/economic_paper/2015/pdf/ecp549_en.pdf
	15	SPC - SPPM (DG EMPL)	EC, Social Protection Committee Indicators Sub-group (2015) 2014 Social Protection Performance Monitor (SPPM) dashboard results, http://ec.europa.eu/social/main.jsp?catId=738&langId=de&pubId=7823
	16	Smith et al. (2016)	Smith PC, Cylus J & Papanicolas I (forthcoming) Health system efficiency: measurement and policy. World Health Organization Regional Office for Europe.
B	B	OECD
	17	Health at a Glance 2015	OECD (2015) Health at a Glance 2015: OECD Indicators, OECD Publishing, Paris. http://dx.doi.org/10.1787/health_glance-2015-en
	18	Joumard et al. 2010	Joumard I, André C & Nicq C (2010) Health Care Systems: Efficiency and Institutions (Vol. 769): OECD Publishing, from http://www.oecd.org/officialdocuments/publicdisplaydocumentpdf/?doclanguage=en&cote=eco/wkp(2010)25
	19	How's life? 2015	OECD (2015) How's Life? 2015: Measuring Well-being, OECD Publishing, Paris. DOI: http://dx.doi.org/10.1787/how_life-2015-en
	43	Hofmarcher et al. (2007)	Hofmarcher, M. M., Oxley, H., & Rusticelli, E. (2007). Improved health system performance through better care coordination (DELSA/HEA/WD/HWP(2007)6). Retrieved from https://www.oecd.org/els/health-systems/39791610.pdf
C	C	WHO
	20	WHO Health 2020	WHO Regional Office for Europe (2015) The European Health Report 2015: Targets and beyond – reaching new frontiers in evidence, Denmark. http://www.euro.who.int/__data/assets/pdf_file/0009/251775/Health-2020-Targets-and-indicators-version2-ENG.pdf
	21	WHO Core Health 2015	World Health Organization Regional Office for Europe. (2015). Core Health Indicators in the WHO European Region 2015 - Special focus: human resources for health. Retrieved from http://www.euro.who.int/__data/assets/pdf_file/0019/290440/Core-Health-Indicators-European-2015-human-resources-health.pdf
D	D	Other initiatives
	22	AIHW. (2014)	AIHW. (2014). Australia's health 2014. Retrieved from Canberra: http://www.aihw.gov.au/publication-detail/?id=60129547205 AIHW. (2009). National Health Performance Framework (NHPF). Retrieved from http://www.aihw.gov.au/WorkArea/DownloadAsset.aspx?id=6442472799
	23	CIHI In Depth (2014)	CIHI, Canadian Institute of Health Information (2014) Your Health System: In Depth (2014), http://yourhealthsystem.cihi.ca/hsp/indepth?lang=en
	24	Commonwealth Fund (CWF)	K. Davis, K. Stremikis, C. Schoen, and D. Squires (2014) Mirror, Mirror on the Wall, 2014 Update: How the U.S. Health Care System Compares Internationally, The Commonwealth Fund, June 2014, http://www.commonwealthfund.org/~/media/files/publications/fund-report/2014/jun/1755_davis_mirror_mirror_2014.pdf D. McCarthy, D. Radley, and S. Hayes, Aiming Higher: Results from a Scorecard on State Health S…
	25	EHCI 2015	Health Consumer Powerhouse. (2016). Euro Health Consumer Index 2015 Report. Retrieved from http://www.healthpowerhouse.com/files/EHCI_2015/EHCI_2015_report.pdf
	26	Institute of Medicine (IOM) 2015	IOM, Institute of Medicine (2015) Vital signs: Core metrics for health and health care progress. Washington, DC: The National Academies Press, http://www.nap.edu/login.php?record_id=19402&page=http%3A%2F%2Fwww.nap.edu%2Fdownload%2F19402
	27	MoH New Zealand 2016	Ministry of Health of New Zealand. (2016). System Level Measures 2016/17. Retrieved from http://www.health.govt.nz/new-zealand-health-system/system-level-measures-framework/system-level-measures-2016-17
E	E	Member States
	28	Belgium - KCE (2016)	Vrijens, F., Renard, F., Camberlin, C., Desomer, A., Dubois, C., Jonckheer, P., . . . Meeus, P. (2015). Performance of the Belgian Health System. Report 2015. Health Services Research (HSR), Brussels, Belgian Health Care Knowledge Centre (KCE). https://kce.fgov.be/sites/default/files/page_documents/KCE_259C_performancereport2015.pdf
	29	Estonia HSPA (2010)	WHO Regional Office for Europe., & Ministry of Social Affairs of Estonia. (2010). Estonia health system performance assessment. 2009 snapshot. Retrieved from http://www.euro.who.int/__data/assets/pdf_file/0015/115260/E93979.pdf?ua=1
	30	Hungary HSPA (2014)	Szigeti, S., Evetovits, T., Gaál, P., & Pusztai, Z. (2014). Strengthening health system performance assessment in Hungary - Analysis and recommendations. Retrieved from http://www.euro.who.int/__data/assets/pdf_file/0006/294882/Strengthening-HSPA-Hungary-Analysis-Recommendations.pdf
	31	Ireland - NHQSR (2015)	Ann Roinn Sláinte Department of Health. (2015). NHQRS-National Healthcare Quality Reporting System - First annual report 2014. Retrieved from Dublin: http://health.gov.ie/wp-content/uploads/2015/03/NHQRS-Annual-Report-2014.pdf
	32	Italy - PNE (2014)	National Agency for Regional Health Services-AGENAS. (2014). National Outcome Evaluation Program - PNE. Retrieved from http://95.110.213.190/PNEed14_EN/index.php#
	33	Malta - Grech et al. (2015)	Grech, K., Podesta, M., Calleja, A., & Calleja, N. (2015). Report on the Performance of the Maltese Health System 2015​. Retrieved from https://health.gov.mt/en/dhir/Documents/HSPA%20-%20Malta%20Report%20-%20Final%20050416.pdf
	34	Netherlands - van den Berg et al. (2015)	van den Berg, M. J., de Boer, D., Gijsen, R., Heijink, R., Limburg, L., & Zwakhals, S. (2015). Dutch Health Care Performance Report 2014. Retrieved from http://www.rivm.nl/dsresource?objectid=rivmp:277134&type=org&disposition=inline
	35	Portugal HSPA (2010)	World Health Organization Regional Office for Europe., & Ministry of Health of Portugal. (2010). Portugal health system performance assessment 2010. Retrieved from http://www.euro.who.int/__data/assets/pdf_file/0006/131766/E94518.pdf
	36	Sweden - Socialstyrelsen. (2013)	Socialstyrelsen. (2013). Quality and Efficiency in Swedish Health Care - Regional Comparisons 2012. Retrieved from http://www.socialstyrelsen.se/publikationer2013/2013-5-7
	37	Sweden - Socialstyrelsen. (2015)	Socialstyrelsen. (2015). Regional comparisons 2014 – Public Health Retrieved from http://www.socialstyrelsen.se/Lists/Artikelkatalog/Attachments/19912/2015-9-2.pdf
	38	UK - Bevan et al. (2014)	Bevan, G., Karanikolos, M., Exley, J., Nolte, E., Connolly, S., & Mays, N. (2014). The four health systems of the UK: How do they compare? Retrieved from http://www.nuffieldtrust.org.uk/sites/files/nuffield/revised_4_countries_report.pdf
	39	UK - NHS (2016)	National Health Service - NHS. (2016). NHS Outcomes Framework 2016 to 2017. Retrieved from https://www.gov.uk/government/publications/nhs-outcomes-framework-2016-to-2017
	40	UK - Berry (2015)	Berry, N. (2015). How does the NHS compare with health systems in other countries? Retrieved from http://www.health.org.uk/sites/default/files/HowDoesTheNHSCompareWithHealthSystemsInOtherCountries.pdf

## Sheet: excl_rather country-specific
Supplement 1: List of excluded rather country-specific indicators
© Medical University of Vienna & HealthSystemIntelligence 2018
All references grouped	Full reference	OECD Health at a Glance Category	Indicator name	Definition/Label
D	24_K. Davis, K. Stremikis, C. Schoen, and D. Squires (2014) Mirror, Mirror on the Wall, 2014 Update: How the U.S. Health Care System Compares Internationally, The Commonwealth Fund, June 2014, http://www.commonwealthfund.org/~/media/files/publications/fund-report/2014/jun/1755_davis_mirror_mirror_2014.pdf	1	Patient's insurance denied payment for medical care or did not pay as much as expected	nA
E	33_van den Berg, M. J., de Boer, D., Gijsen, R., Heijink, R., Limburg, L., & Zwakhals, S. (2015). Dutch Health Care Performance Report 2014. Retrieved from http://www.rivm.nl/dsresource?objectid=rivmp:277134&type=org&disposition=inline	1	Percentage of GP practices conforming to the practice standard of 30 seconds for emergency telephone calls	nA
E	33_van den Berg, M. J., de Boer, D., Gijsen, R., Heijink, R., Limburg, L., & Zwakhals, S. (2015). Dutch Health Care Performance Report 2014. Retrieved from http://www.rivm.nl/dsresource?objectid=rivmp:277134&type=org&disposition=inline	1	Percentage of emergency calls to out-of-hours GP centres answered within the practice standard of 30 seconds	nA
E	33_van den Berg, M. J., de Boer, D., Gijsen, R., Heijink, R., Limburg, L., & Zwakhals, S. (2015). Dutch Health Care Performance Report 2014. Retrieved from http://www.rivm.nl/dsresource?objectid=rivmp:277134&type=org&disposition=inline	1	Number of consultation requests submitted to IKNL palliative care consultation teams	nA
E	29_WHO Regional Office for Europe., & Ministry of Social Affairs of Estonia. (2010). Estonia health system performance assessment. 2009 snapshot. Retrieved from http://www.euro.who.int/__data/assets/pdf_file/0015/115260/E93979.pdf?ua=1	1	Relationships between standardized mortality rates compared with hospitalization rates	nA
E	29_WHO Regional Office for Europe., & Ministry of Social Affairs of Estonia. (2010). Estonia health system performance assessment. 2009 snapshot. Retrieved from http://www.euro.who.int/__data/assets/pdf_file/0015/115260/E93979.pdf?ua=1	1	Relationships between standardized mortality rates compared with GP contacts	nA
E	33_van den Berg, M. J., de Boer, D., Gijsen, R., Heijink, R., Limburg, L., & Zwakhals, S. (2015). Dutch Health Care Performance Report 2014. Retrieved from http://www.rivm.nl/dsresource?objectid=rivmp:277134&type=org&disposition=inline	2	Numbers of volunteers that provide palliative care	nA
E	37_Bevan, G., Karanikolos, M., Exley, J., Nolte, E., Connolly, S., & Mays, N. (2014). The four health systems of the UK: How do they compare? Retrieved from http://www.nuffieldtrust.org.uk/sites/files/nuffield/revised_4_countries_report.pdf	2	Infrastructure staff (WTE)	nA
A	4_ESIF, European Structural and Investment Funds (2015) Technical Toolkit: Set of indicators useful for the final evaluation of actions, developed under the project “Provision of support for the effective use of European Structural and Investment (ESI) Funds for health investments”, http://www.esifforhealth.eu/pdf/WP3%283%29_Indicators_FINAL_20150211.pdf	2	Percentage of ambulatory specialists in outpatient care	nA
E	33_van den Berg, M. J., de Boer, D., Gijsen, R., Heijink, R., Limburg, L., & Zwakhals, S. (2015). Dutch Health Care Performance Report 2014. Retrieved from http://www.rivm.nl/dsresource?objectid=rivmp:277134&type=org&disposition=inline	2	Numbers of GPs with special interest in palliative care	nA
E	28_Vrijens, F., Renard, F., Camberlin, C., Desomer, A., Dubois, C., Jonckheer, P., . . . Meeus, P. (2015). Performance of the Belgian Health System. Report 2015. Health Services Research (HSR), Brussels, Belgian Health Care Knowledge Centre (KCE).	3	Percentage of schools with a health-team	nA
E	31_National Agency for Regional Health Services-AGENAS. (2014). National Outcome Evaluation Program - PNE. Retrieved from http://95.110.213.190/PNEed14_EN/index.php#	4	Planned admission for transurethral prostatectomy for benign prostatic hyperplasia	nA
E	31_National Agency for Regional Health Services-AGENAS. (2014). National Outcome Evaluation Program - PNE. Retrieved from http://95.110.213.190/PNEed14_EN/index.php#	4	Planned admission for intervention of hysterectomy	nA
D	23_CIHI, Canadian Institute of Health Information (2014) Your Health System: In Depth (2014)	4	Average Acute Care Resource Use Intensity	nA
D	23_CIHI, Canadian Institute of Health Information (2014) Your Health System: In Depth (2014)	4	Total Acute Care Resource Use Intensity	nA
E	33_van den Berg, M. J., de Boer, D., Gijsen, R., Heijink, R., Limburg, L., & Zwakhals, S. (2015). Dutch Health Care Performance Report 2014. Retrieved from http://www.rivm.nl/dsresource?objectid=rivmp:277134&type=org&disposition=inline	4	Productivity in Dutch mental health care	In the study by Niaounakis, mental health care productivity was measured in terms of the numbers of outpatient sessions, part-time treatments, inpatient days and days in sheltered accommodation. Weights were determined on the basis of recent fee levels to estimate the relative intensity of care in those four categories.
E	33_van den Berg, M. J., de Boer, D., Gijsen, R., Heijink, R., Limburg, L., & Zwakhals, S. (2015). Dutch Health Care Performance Report 2014. Retrieved from http://www.rivm.nl/dsresource?objectid=rivmp:277134&type=org&disposition=inline	4	Productivity in Dutch nursing homes, residential homes and home care	Numbers of nursing home bed days and the numbers of home care hours
D	27_Ministry of Health of New Zealand. (2016). System Level Measures 2016/17. Retrieved from http://www.health.govt.nz/new-zealand-health-system/system-level-measures-framework/system-level-measures-2016-17	4	Emergency department health target	nA
E	30_Szigeti, S., Evetovits, T., Gaál, P., & Pusztai, Z. (2014). Strengthening health system performance assessment in Hungary - Analysis and recommendations. Retrieved from http://www.euro.who.int/__data/assets/pdf_file/0006/294882/Strengthening-HSPA-Hungary-Analysis-Recommendations.pdf	4	Variation in rates of Caesarean section (per 100 live births) in county hospitals	nA
E	33_van den Berg, M. J., de Boer, D., Gijsen, R., Heijink, R., Limburg, L., & Zwakhals, S. (2015). Dutch Health Care Performance Report 2014. Retrieved from http://www.rivm.nl/dsresource?objectid=rivmp:277134&type=org&disposition=inline	5	Expenditure under the Health Insurance Act (ZVW) and the AWBZ for people with multimorbidity or disability	nA
E	33_van den Berg, M. J., de Boer, D., Gijsen, R., Heijink, R., Limburg, L., & Zwakhals, S. (2015). Dutch Health Care Performance Report 2014. Retrieved from http://www.rivm.nl/dsresource?objectid=rivmp:277134&type=org&disposition=inline	5	Mean AWBZ expenditure per insured person per region	nA
E	33_van den Berg, M. J., de Boer, D., Gijsen, R., Heijink, R., Limburg, L., & Zwakhals, S. (2015). Dutch Health Care Performance Report 2014. Retrieved from http://www.rivm.nl/dsresource?objectid=rivmp:277134&type=org&disposition=inline	5	Mean WMO expenditure per resident per local authority	nA
E	33_van den Berg, M. J., de Boer, D., Gijsen, R., Heijink, R., Limburg, L., & Zwakhals, S. (2015). Dutch Health Care Performance Report 2014. Retrieved from http://www.rivm.nl/dsresource?objectid=rivmp:277134&type=org&disposition=inline	5	Numbers of personal health budget holders and total expenditure on personal health budgets	nA
E	33_van den Berg, M. J., de Boer, D., Gijsen, R., Heijink, R., Limburg, L., & Zwakhals, S. (2015). Dutch Health Care Performance Report 2014. Retrieved from http://www.rivm.nl/dsresource?objectid=rivmp:277134&type=org&disposition=inline	5	Co-payments by clients receiving care funded by the AWBZ	nA
E	33_van den Berg, M. J., de Boer, D., Gijsen, R., Heijink, R., Limburg, L., & Zwakhals, S. (2015). Dutch Health Care Performance Report 2014. Retrieved from http://www.rivm.nl/dsresource?objectid=rivmp:277134&type=org&disposition=inline	5	Determinants of changes in health expenditure in terms of price and volume	Average percentage growth in health expenditure in price and volume according to the Health and Social Care Accounts definition (source: Slobbe et al., 2011); the volume figures are broken down further by demographic (mainly ageing) and other factors.
D	24_D. McCarthy, D. Radley, and S. Hayes, Aiming Higher: Results from a Scorecard on State Health System Performance, 2015 Edition, The Commonwealth Fund, December 2015, http://www.commonwealthfund.org/~/media/files/publications/fund-report/2015/dec/2015_scorecard_v5.pdf	5	Total single premium per enrolled employee at private-sector establishments that offer health insurance	nA
D	24_D. McCarthy, D. Radley, and S. Hayes, Aiming Higher: Results from a Scorecard on State Health System Performance, 2015 Edition, The Commonwealth Fund, December 2015, http://www.commonwealthfund.org/~/media/files/publications/fund-report/2015/dec/2015_scorecard_v5.pdf	5	Total Medicare (Parts A&B) reimbursements per enrollee	Total Medicare fee-for-service reimbursements include payments for both Part A and Part B but exclude Part D (prescription drug costs) and extra CMS payments for graduate medical education and for treating low-income patients. Reimbursements reflect only the age 65 and older Medicare fee-for-service population.
E	33_van den Berg, M. J., de Boer, D., Gijsen, R., Heijink, R., Limburg, L., & Zwakhals, S. (2015). Dutch Health Care Performance Report 2014. Retrieved from http://www.rivm.nl/dsresource?objectid=rivmp:277134&type=org&disposition=inline	5	Nationwide variations in consultation fees charged by out-of-hours GP centres	nA
E	28_Vrijens, F., Renard, F., Camberlin, C., Desomer, A., Dubois, C., Jonckheer, P., . . . Meeus, P. (2015). Performance of the Belgian Health System. Report 2015. Health Services Research (HSR), Brussels, Belgian Health Care Knowledge Centre (KCE).	5	Degree of progressivity of financing healthcare (Ratio progressive receipts / total receipts, expressed as a %)	Since 2005, the financing of the Belgian social security system is based on the principle of pooling of receipts (the so-called ‘financial global management’). That means that all financial resources are globalized and then transferred to the different branches of the social security in function of their respective financial needs. The financing of the healthcare system is also composed of some ‘…
E	28_Vrijens, F., Renard, F., Camberlin, C., Desomer, A., Dubois, C., Jonckheer, P., . . . Meeus, P. (2015). Performance of the Belgian Health System. Report 2015. Health Services Research (HSR), Brussels, Belgian Health Care Knowledge Centre (KCE).	5	Degree of regressivity of financing healthcare (Ratio regressive receipts / progressive receipts)	Since 2005, the financing of the Belgian social security system is based on the principle of pooling of receipts (the so-called ‘financial global management’). That means that all financial resources are globalized and then transferred to the different branches of the social security in function of their respective financial needs. The financing of the healthcare system is also composed of some ‘…
E	35_Socialstyrelsen. (2013). Quality and Efficiency in Swedish Health Care - Regional Comparisons 2012. Retrieved from http://www.socialstyrelsen.se/publikationer2013/2013-5-7	6	Screening for Risky Consumption of Alcohol during Pregnancy	Percentage of patients screened for risky consumption of alcohol during pregnancy and who gave birth during the year
E	33_van den Berg, M. J., de Boer, D., Gijsen, R., Heijink, R., Limburg, L., & Zwakhals, S. (2015). Dutch Health Care Performance Report 2014. Retrieved from http://www.rivm.nl/dsresource?objectid=rivmp:277134&type=org&disposition=inline	6	Percentages of 2-year-old children not having received basic vaccinations and living in communities with below-target immunisation coverage rates (below the critical threshold for herd immunity)	nA
D	27_Ministry of Health of New Zealand. (2016). System Level Measures 2016/17. Retrieved from http://www.health.govt.nz/new-zealand-health-system/system-level-measures-framework/system-level-measures-2016-17	6	Lead Maternity Carer registration rate	nA
D	27_Ministry of Health of New Zealand. (2016). System Level Measures 2016/17. Retrieved from http://www.health.govt.nz/new-zealand-health-system/system-level-measures-framework/system-level-measures-2016-17	6	Early registration with Lead Maternity Carer	nA
D	27_Ministry of Health of New Zealand. (2016). System Level Measures 2016/17. Retrieved from http://www.health.govt.nz/new-zealand-health-system/system-level-measures-framework/system-level-measures-2016-17	6	Referral rate to Lead Maternity Carer	nA
D	27_Ministry of Health of New Zealand. (2016). System Level Measures 2016/17. Retrieved from http://www.health.govt.nz/new-zealand-health-system/system-level-measures-framework/system-level-measures-2016-17	6	Referral rate from Lead Maternity Carer to Well Child Tamariki Ora	nA
D	27_Ministry of Health of New Zealand. (2016). System Level Measures 2016/17. Retrieved from http://www.health.govt.nz/new-zealand-health-system/system-level-measures-framework/system-level-measures-2016-17	6	Lead Maternity Carer referral to Primary Health Organisation	nA
D	22_AIHW. (2014). Australia's health 2014. Retrieved from Canberra: http://www.aihw.gov.au/publication-detail/?id=60129547205	6	Unsafe sharing of needles	The percentage of injecting drug users participating in surveys carried out at needle and syringe programs, who report sharing needles and syringes in the last month.
D	27_Ministry of Health of New Zealand. (2016). System Level Measures 2016/17. Retrieved from http://www.health.govt.nz/new-zealand-health-system/system-level-measures-framework/system-level-measures-2016-17	6	Mothers given cessation support	nA
D	27_Ministry of Health of New Zealand. (2016). System Level Measures 2016/17. Retrieved from http://www.health.govt.nz/new-zealand-health-system/system-level-measures-framework/system-level-measures-2016-17	6	Respiratory initiatives	nA
E	35_Socialstyrelsen. (2013). Quality and Efficiency in Swedish Health Care - Regional Comparisons 2012. Retrieved from http://www.socialstyrelsen.se/publikationer2013/2013-5-7	7	Discharge from an Intensive Care Unit at Night	Percentage of patients who were discharged from an intensive care unit at night
E	35_Socialstyrelsen. (2013). Quality and Efficiency in Swedish Health Care - Regional Comparisons 2012. Retrieved from http://www.socialstyrelsen.se/publikationer2013/2013-5-7	7	Death or Amputation after Infrainguinal Bypass for Chronic Cricital Ischaemia	Percentage of deaths or major amputations within 30 days after infrainguinal bypass for chronic cricital ischaemia
E	35_Socialstyrelsen. (2013). Quality and Efficiency in Swedish Health Care - Regional Comparisons 2012. Retrieved from http://www.socialstyrelsen.se/publikationer2013/2013-5-7	7	Recurrence of Infarction or Death from Ischaemic Heart Disease	Percentage of patients who had a new myocardial infarction or died of ischaemic heart disease within 365 days. Age-standardised. This indicator concerns the percentage of myocardial infarction patients who were discharged from hospital and had a new infarction or died of another ischaemic heart disease within 365 days.
D	27_Ministry of Health of New Zealand. (2016). System Level Measures 2016/17. Retrieved from http://www.health.govt.nz/new-zealand-health-system/system-level-measures-framework/system-level-measures-2016-17	7	Housing sensitive hospitalisations	nA
D	24_D. McCarthy, D. Radley, and S. Hayes, Aiming Higher: Results from a Scorecard on State Health System Performance, 2015 Edition, The Commonwealth Fund, December 2015, http://www.commonwealthfund.org/~/media/files/publications/fund-report/2015/dec/2015_scorecard_v5.pdf	8	Home health patients also enrolled in Medicare with a hospital admission	Percent of acute care hospitalization for home health episodes that occurred in 2013 and 2014.
D	23_CIHI, Canadian Institute of Health Information (2014) Your Health System: In Depth (2014)	8	Patient Flow for Hip Replacement	nA
E	33_van den Berg, M. J., de Boer, D., Gijsen, R., Heijink, R., Limburg, L., & Zwakhals, S. (2015). Dutch Health Care Performance Report 2014. Retrieved from http://www.rivm.nl/dsresource?objectid=rivmp:277134&type=org&disposition=inline	8	Percentage of pharmacotherapy audit groups functioning at levels 3 and 4	nA
E	35_Socialstyrelsen. (2013). Quality and Efficiency in Swedish Health Care - Regional Comparisons 2012. Retrieved from http://www.socialstyrelsen.se/publikationer2013/2013-5-7	8	Effect after Commencement of Biologic Drug Therapy	Percentage of rheumatoid arthritis patients with little or no disease activity 4–12 months after commencement of treatment with their first biologic drug
E	35_Socialstyrelsen. (2013). Quality and Efficiency in Swedish Health Care - Regional Comparisons 2012. Retrieved from http://www.socialstyrelsen.se/publikationer2013/2013-5-7	8	Dialysis Treatment – Relative Risk of Death	Only patients who survived for more than 90 days are included, thereby avoiding the problem of incomplete or sporadic reporting in the early stages. Patients were included until such time as they received a kidney transplant. The analysis was adjusted for age, gender and primary disease.
E	33_van den Berg, M. J., de Boer, D., Gijsen, R., Heijink, R., Limburg, L., & Zwakhals, S. (2015). Dutch Health Care Performance Report 2014. Retrieved from http://www.rivm.nl/dsresource?objectid=rivmp:277134&type=org&disposition=inline	8	Percentages of episodes of care in mental health services whose treatment effects were assessed in routine outcome monitoring (ROM)	nA
E	35_Socialstyrelsen. (2013). Quality and Efficiency in Swedish Health Care - Regional Comparisons 2012. Retrieved from http://www.socialstyrelsen.se/publikationer2013/2013-5-7	8	Percentage of Recidivists during Forensic Psychiatric Care	nA
E	35_Socialstyrelsen. (2013). Quality and Efficiency in Swedish Health Care - Regional Comparisons 2012. Retrieved from http://www.socialstyrelsen.se/publikationer2013/2013-5-7	8	Obesity among Forensic Psychiatric Patients	Percentage of forensic psychiatric patients with BMI above 30
D	27_Ministry of Health of New Zealand. (2016). System Level Measures 2016/17. Retrieved from http://www.health.govt.nz/new-zealand-health-system/system-level-measures-framework/system-level-measures-2016-17	8	Well Child Tamariki Ora checks rate	nA
D	27_Ministry of Health of New Zealand. (2016). System Level Measures 2016/17. Retrieved from http://www.health.govt.nz/new-zealand-health-system/system-level-measures-framework/system-level-measures-2016-17	8	Youth access to and utilisation of youth appropriate health services	Early detection and proactive management is vital to youth health, especially to youth mental health. Provision of youth appropriate services and access by youth is variable.
E	33_van den Berg, M. J., de Boer, D., Gijsen, R., Heijink, R., Limburg, L., & Zwakhals, S. (2015). Dutch Health Care Performance Report 2014. Retrieved from http://www.rivm.nl/dsresource?objectid=rivmp:277134&type=org&disposition=inline	9	Percentage of hospital protocols for palliative sedation matching the Royal Dutch Medical Association (KNMG) guideline	nA
E	33_van den Berg, M. J., de Boer, D., Gijsen, R., Heijink, R., Limburg, L., & Zwakhals, S. (2015). Dutch Health Care Performance Report 2014. Retrieved from http://www.rivm.nl/dsresource?objectid=rivmp:277134&type=org&disposition=inline	9	Percentage of reports of euthanasia and assisted suicide, that do not meet the criteria of due care according to the regional euthanasia review committees	nA
E	33_van den Berg, M. J., de Boer, D., Gijsen, R., Heijink, R., Limburg, L., & Zwakhals, S. (2015). Dutch Health Care Performance Report 2014. Retrieved from http://www.rivm.nl/dsresource?objectid=rivmp:277134&type=org&disposition=inline	9	The average period between notifying the regional euthanasia review committees of euthanasia or assisted suicide and the review of the notification	nA
E	38_NHS, N. H. S.-. (2016). NHS Outcomes Framework 2016 to 2017. Retrieved from https://www.gov.uk/government/publications/nhs-outcomes-framework-2016-to-2017	10	Deaths attributable to problems in healthcare	nA
E	38_NHS, N. H. S.-. (2016). NHS Outcomes Framework 2016 to 2017. Retrieved from https://www.gov.uk/government/publications/nhs-outcomes-framework-2016-to-2017	10	Severe harm attributable to problems in healthcare	nA
E	38_NHS, N. H. S.-. (2016). NHS Outcomes Framework 2016 to 2017. Retrieved from https://www.gov.uk/government/publications/nhs-outcomes-framework-2016-to-2017	10	Hip fractures from falls during hospital care	nA
D	24_D. McCarthy, D. Radley, and S. Hayes, Aiming Higher: Results from a Scorecard on State Health System Performance, 2015 Edition, The Commonwealth Fund, December 2015, http://www.commonwealthfund.org/~/media/files/publications/fund-report/2015/dec/2015_scorecard_v5.pdf	10	Percent of Medicare beneficiaries with dementia, hip/pelvic fracture, or chronic renal failure received prescription in an ambulatory care setting that is contraindicated for that condition	Percent of Medicare beneficiaries with dementia, hip/pelvic fracture, or chronic renal failure received prescription in an ambulatory care setting that is contraindicated for that condition
D	27_Ministry of Health of New Zealand. (2016). System Level Measures 2016/17. Retrieved from http://www.health.govt.nz/new-zealand-health-system/system-level-measures-framework/system-level-measures-2016-17	10	Quality and safety markers	nA
E	33_van den Berg, M. J., de Boer, D., Gijsen, R., Heijink, R., Limburg, L., & Zwakhals, S. (2015). Dutch Health Care Performance Report 2014. Retrieved from http://www.rivm.nl/dsresource?objectid=rivmp:277134&type=org&disposition=inline	14	Degree to which the quality of Dutch dementia care differs from that in other European countries	nA
E	33_van den Berg, M. J., de Boer, D., Gijsen, R., Heijink, R., Limburg, L., & Zwakhals, S. (2015). Dutch Health Care Performance Report 2014. Retrieved from http://www.rivm.nl/dsresource?objectid=rivmp:277134&type=org&disposition=inline	14	Changes in perceived self-reliance and social participation after receipt of community support services under the Social Support Act (WMO)	nA
D	27_Ministry of Health of New Zealand. (2016). System Level Measures 2016/17. Retrieved from http://www.health.govt.nz/new-zealand-health-system/system-level-measures-framework/system-level-measures-2016-17	17	Mothers smoke-free at two weeks post natal	nA
D	24_K. Davis, K. Stremikis, C. Schoen, and D. Squires (2014) Mirror, Mirror on the Wall, 2014 Update: How the U.S. Health Care System Compares Internationally, The Commonwealth Fund, June 2014, http://www.commonwealthfund.org/~/media/files/publications/fund-report/2014/jun/1755_davis_mirror_mirror_2014.pdf	17	Community engagement: Availibility of healthy food	nA
D	24_K. Davis, K. Stremikis, C. Schoen, and D. Squires (2014) Mirror, Mirror on the Wall, 2014 Update: How the U.S. Health Care System Compares Internationally, The Commonwealth Fund, June 2014, http://www.commonwealthfund.org/~/media/files/publications/fund-report/2014/jun/1755_davis_mirror_mirror_2014.pdf	17	Individual engagement: Involvement in health initiatives	To be defined (involvement in personal, family, and community health as a related priority measure. This measure encompasses additional facets of engagement, such as whether people are actively working to improve their health, the extent to which they are aware of and engaged in improving the health of their families, and their roles in community health.)
D	27_Ministry of Health of New Zealand. (2016). System Level Measures 2016/17. Retrieved from http://www.health.govt.nz/new-zealand-health-system/system-level-measures-framework/system-level-measures-2016-17	18	Number of babies who live in a smoke-free household at 6 weeks post natal	A reduction in prevalence of smoking in pregnancy is a priority. This measure will focus attention beyond just maternal smoking to the home and family/whānau environment and will encourage an integrated approach between maternity and primary care.
E	36_Socialstyrelsen. (2015). Regional comparisons 2014 – Public Health Retrieved from http://www.socialstyrelsen.se/Lists/Artikelkatalog/Attachments/19912/2015-9-2.pdf	18	Eligibility for uppers-secondary school	Pupils in grade 9 in compulsory school qualifying for upper secondary school to the national vocational programmes.
A	9_European Commission (2016) Key economic, employment and social trends behind a European Pillar of Social Rights, Commission Staff Working Document, SWD(2016) 51 final, available from: http://eur-lex.europa.eu/legal-content/EN/TXT/PDF/?uri=CELEX:52016SC0051&from=EN	18	Evolution of employment in occupational groups defined by problem-solving skills	high level, medium-low, low
A	1_EC, ECHI - European Core Health Indicators (2016) http://ec.europa.eu/health/indicators/echi/list/index_en.htm	19	Population projections	Population projections are what-if scenarios that aim to provide information about the likely future size and structure of the population based on assumptions for fertility, mortality and migration. Population projections expressed in absolute numbers.
D	23_CIHI, Canadian Institute of Health Information (2014) Your Health System: In Depth (2014)	19	Aboriginal Population	nA
